# Supplementary material for: Patent foramen ovale closure versus medical therapy for stroke prevention: A systematic review and meta-analysis of randomized controlled trials
Source: F1000Res. 2018 Sep 11;6:2178. Originally published 2017 Dec 27. [Version 2] doi: 10.12688/f1000research.13444.2 (PMC6137413; doi:10.12688/f1000research.13444.2)
Supplement: Supplementary file 2 [file f1000research-6-17114-s0001.tgz]

Archive with 1 entries (1 files):
- 3dced615-75d2-4321-ac57-c09f318e795e.pdf
