# Supplementary material for: Patent foramen ovale closure versus medical therapy for stroke prevention: A systematic review and meta-analysis of randomized controlled trials
Source: F1000Res. 2018 Sep 11;6:2178. Originally published 2017 Dec 27. [Version 2] doi: 10.12688/f1000research.13444.2 (PMC6137413; doi:10.12688/f1000research.13444.2)
Supplement: Supplementary file 3 [file f1000research-6-17114-s0002.tgz]

Archive with 1 entries (1 files):
- 8f8d18e7-7855-4c8b-a784-b3e76c66b2f1.docx
